# Supplementary material for: Effects of Pulsed Electric Field Pretreatment on Black Tea Processing and Its Impact on Cold-Brewed Tea
Source: Foods. 2024 Jan 3;13(1):164. doi: 10.3390/foods13010164 (PMC10779252; doi:10.3390/foods13010164)
Supplement: Supplementary file 1 [file foods-13-00164-s001.zip]

Archive with 1 entries (1 files):
- foods-2768588-supplementary.pdf
